# Supplementary material for: Effect of Oral Administration of Lactiplantibacillus plantarum SNK12 on Temporary Stress in Adults: A Randomized, Placebo-Controlled, Double-Blind, Parallel-Group Study
Source: Int J Environ Res Public Health. 2022 Jul 22;19(15):8936. doi: 10.3390/ijerph19158936 (PMC9332698; doi:10.3390/ijerph19158936)
Supplement: Supplementary file 1 [file ijerph-19-08936-s001.zip]

Archive with 1 entries (1 files):
- ijerph-1778041-supplementary.pdf
